# Supplementary material for: Controlling synthetic membraneless organelles by a red-light-dependent singlet oxygen-generating protein
Source: Nat Commun. 2022 Jun 9;13:3197. doi: 10.1038/s41467-022-30933-0 (PMC9184582; doi:10.1038/s41467-022-30933-0)
Supplement: Supplementary file 11 — Source Data [file 41467_2022_30933_MOESM11_ESM.xlsx]

## Sheet: Figure 2c
Figure 2c
							Protein concentration (μM)	Average 600 nm absorbance	Standard Deviation		Protein concentration (μM)	600 nm absorbance 1	600 nm absorbance 2	600 nm absorbance 3
							3.75	0.042	0.001		3.75	0.042	0.043	0.041
							7.5	0.057	0.00264575		7.5	0.058	0.054	0.059
							11	0.081	0.002		11	0.081	0.083	0.079
							14	0.100667	0.00251661		14	0.101	0.103	0.098
							n=3

## Sheet: Figure 3c
Figure 3c
						Time (min)	Percentage (%)	Standard Deviation		Time (min)	Percentage 1 (%)	Percentage 2 (%)	Percentage 3 (%)
						0	0	0		0	0	0	0
						15	67	3.60555		15	68	70	63
						30	96.3333	2.08167		30	98	94	97
						45	100	0		45	100	100	100
						n=3

## Sheet: Figure 3f
Figure 3f						1 mW		10 mW
					Cycle	Percantage	Standard Deviation	Percantage	Standard Deviation
					1	15.3658	5.34686	59.9051	12.2562
					2	46.9086	7.44805	89.5438	5.82375
					3	91.3403	9.77995	93.8382	6.60943
					4	100.477	2.82497	100.543	7.29596
					n=4

## Sheet: Figure 4e
Figure 4e
				Time (min)	5	10	15	20	25	30	35	40
				Average number of particles/ image	100.5	14.75	61.75	28.25	52	47.25	50.25	50.5
				Standard Deviation	19.49	2.986	13.72	2.5	14.49	7.228	6.946	7.594
				n=4
				Number of particles/ image 1	5	10	15	20	25	30	35	40
				Number of particles/ image 2	122	14	50	29	65	41	58	40
				Number of particles/ image 3	108	11	71	28	64	41	54	50
				Number of particles/ image 4	96	18	50	31	38	54	43	55
				Number of particles/ image 5	76	16	76	25	41	53	46	57

## Sheet: Figure 6c 
Figure 6c
				+ Ni2+	- Ni2+	+ Ni2+ + EDTA					+ Ni2+	- Ni2+	+ Ni2+ + EDTA
			GFP (in)/GFP (out)	3.384	0.4401	0.7133				droplet 1	3.1355	0.548853	0.74356
			Standard Deviation	0.4458	0.1018	0.06866				droplet 2	3.11174	0.593603	0.619483
				n=10						droplet 3	3.28256	0.498678	0.782475
										droplet 4	3.27007	0.423985	0.805647
										droplet 5	4.18263	0.28057	0.720379
										droplet 6	3.47857	0.375	0.709288
				+ Ni2+	- Ni2+		+ Ni2+	+ Ni2+ + EDTA		droplet 7	3.65357	0.428794	0.719138
				Unpaired t-test			Unpaired t-test			droplet 8	3.33812	0.474801	0.755781
				P-value	2.75273e-08		P-value	3.19413e-05		droplet 9	3.83935	0.293956	0.582317
				Summary of P-values ****			Summary of P-values ****			droplet 10	2.54714	0.483197	0.694863
				Two-tailed			Two-tailed
				t=20.36, df=18			t=18.72, df=18

## Sheet: Figure 6d
Figure 6d			Distance (µm)	Normalized intensity
			0	46.6608
			0.206	36.4675
			0.413	47.9789
			0.619	37.1705
			0.825	43.5852
			1.032	42.0035
			1.238	40.5097
			1.445	39.4552
			1.651	32.6889
			1.857	46.7487
			2.064	44.2004
			2.27	41.0369
			2.476	34.5343
			2.683	41.8278
			2.889	34.0949
			3.096	45.8699
			3.302	42.9701
			3.508	37.6098
			3.715	49.2091
			3.921	39.1916
			4.127	42.0914
			4.334	46.3972
			4.54	40.6854
			4.747	47.2759
			4.953	52.2847
			5.159	44.7276
			5.366	40.3339
			5.572	58.0844
			5.778	62.0387
			5.985	87.0826
			6.191	83.4798
			6.397	78.0316
			6.604	78.5589
			6.81	86.5554
			7.017	94.8155
			7.223	92.0914
			7.429	85.2373
			7.636	85.413
			7.842	89.2794
			8.048	99.2091
			8.255	87.6977
			8.461	95.6063
			8.668	100
			8.874	95.8699
			9.08	87.1705
			9.287	93.5852
			9.493	75.0439
			9.699	48.594
			9.906	54.3937
			10.112	36.7311
			10.319	40.3339
			10.525	40.1582
			10.731	39.7188
			10.938	44.0246
			11.144	37.2583
			11.35	49.1213
			11.557	44.1125
			11.763	45.9578
			11.97	41.9156
			12.176	40.5975
			12.382	38.6643
			12.589	49.4728
			12.795	40.5975
			13.001	42.7944
			13.208	46.1336
			13.414	38.5764
			13.62	39.8946
			13.827	39.0158
			14.033	39.2794
			14.24	40.4218

## Sheet: Figure 7c
Figure 7c					with WSCP			without WSCP					with WSCP			without WSCP
					Average normalized intensity	Standard Deviation		Average normalized intensity	Standard Deviation				Intensity 1	Intensity 2	Intensity 3	Intensity 1	Intensity 2	Intensity 3
				Light	2.6066	0.0396314		99.8571	0.0824786			Light	2.59748	2.57233	2.65	99.9524	99.8095	99.8095
				Dark	100	0.113382		99.9735	0.806458			Dark	99.9686	100.126	99.9057	100.905	99.5079	99.5079
				n=3
					With WSCP/ Light vs Without WSCP/ Light					With WSCP/ Light vs With WSCP/ Dark
					Unpaired t-test					Unpaired t-test
					P-value	3.41034e-07				P-value	7.92259e-07
					Summary of P-values ****					Summary of P-values ****
					Two-tailed					Two-tailed
					t=54.42, df=4					t=1123, df=2

## Sheet: Figure 7d
Figure 7d							1 mW/cm2		5 mW/cm2					1 mW/cm2			5 mW/cm2
						time/h	Average normalized intensity	Standard Deviation	Average normalized intensity	Standard Deviation			time/h	Normalized intensity 1	Normalized intensity 2	Normalized intensity 3	Normalized intensity 1	Normalized intensity 2	Normalized intensity 3
						15	99.7308	0.604471	60.8205	0.0967927			15	99.0769	99.8462	100.269	60.9231	60.7308	60.8077
						30	47.6795	0.270145	17.5474	0.0808912			30	47.4231	47.6538	47.9615	17.4692	17.6308	17.5423
						60	39.5769	0.252209	12.1987	0.204257			60	39.3077	39.8077	39.6154	12.0462	12.4308	12.1192
						90	21.85	0.111273	3.80359	0.123087			90	21.7231	21.8962	21.9308	3.69038	3.93462	3.78577
						120	15.359	0.114892	3.31628	0.268465			120	15.4885	15.3192	15.2692	3.17692	3.14615	3.62577
						n=3

## Sheet: Figure 8b
Figure 8b				RMR	RGR	mCherry				RMR	RGR	mCherry
			Average percentage (%)	68.39	5.302	0			Percentage (%) 1	63.6364	7.69231	0
			Standard Deviation	16.95	8.318	0			Percentage (%) 2	33.3333	0	0
			n=8						Percentage (%) 3	75	12.5	0
			RMR vs RGR			RMR vs mCherry			Percentage (%) 4	63.6364	0	0
			Unpaired t-test			Unpaired t-test			Percentage (%) 5	85.7143	0	0
			P-value	9.38967e-06		P-value	8.89201e-06		Percentage (%) 6	62.5	0	0
			Summary of P-values ****			Summary of P-values ****			Percentage (%) 7	83.3333	22.2222	0
			Two-tailed			Two-tailed			Percentage (%) 8	80	0	0
			t=9.452, df=14			t=11.41, df=14

## Sheet: Figure 8d
Figure 8d				Time (s)	Average normalized intensity	Standard Deviation			Time (s)	Normalized intensity 1	Normalized intensity 2	Normalized intensity 3	Normalized intensity 4	Normalized intensity 5	Normalized intensity 6	Normalized intensity 7	Normalized intensity 8
				-19.219	91.0164	10.0663			-19.219	74.8499	92.172	99.5279	97.0471	100	85.6802	78.8538	100
				-15.289	90.5747	6.07394			-15.289	86.2206	90.3229	100	96.3291	79.9719	90.9773	91.9088	88.8669
				-11.36	93.0255	8.70054			-11.36	86.1509	100	94.2837	100	86.2572	100	100	77.512
				0.004	0.995428	2.8155			0.004	0	0	0	0	0	0	0	7.96342
				3.934	13.8047	7.14593			3.934	9.75664	16.7731	8.20316	11.9497	14.968	22.8941	23.2418	2.65106
				7.864	18.1674	8.75509			7.864	16.8954	14.1745	21.8482	27.6242	21.5928	16.5703	26.6339	0
				11.794	23.1108	11.1196			11.794	23.5534	11.605	32.0323	35.1817	17.7394	8.94309	38.6834	17.1483
				15.724	32.9883	14.0007			15.724	45.5102	29.081	38.6122	39.6043	24.3191	9.65133	53.4423	23.6856
				19.652	38.4515	18.3502			19.652	73.0939	37.9269	42.929	50.7146	22.521	20.3168	41.5145	18.595
				23.581	43.016	19.9325			23.581	81.2713	40.5664	39.0102	58.2586	22.3752	33.9075	48.595	20.144
				27.512	40.6292	14.417			27.512	63.0309	33.8029	36.5871	53.8596	22.6748	36.5016	52.929	25.6474
				31.443	45.8601	17.9868			31.443	67.1607	38.8485	49.0811	58.1777	35.0041	22.4373	69.5719	26.5993
				35.372	53.388	22.3143			35.372	78.2126	41.5989	47.9925	63.6823	50.8871	21.6243	88.4479	34.6583
				39.299	49.4199	19.5258			39.299	84.7485	31.0001	38.408	68.8296	42.2256	40.5205	59.1311	30.4958
				43.23	43.7057	21.2499			43.23	79.2562	28.8185	33.2158	72.8342	36.1737	43.5714	36.826	18.9498
				47.159	42.5386	12.5552			47.159	63.1629	44.2121	27.2849	44.7212	45.1826	40.4618	51.3997	23.8834
				51.09	48.5437	15.1863			51.09	76.3594	53.3876	34.2915	37.0491	55.2921	34.7037	59.6973	37.5687
				55.017	56.8872	15.6022			55.017	83.3537	59.1099	41.7832	43.3695	71.8089	49.979	64.7775	40.9158
				58.947	58.47	13.9032			58.947	77.4454	58.8357	42.9954	53.0877	77.0016	59.1442	60.2106	39.0392
				62.878	56.2583	17.6257			62.878	80.9151	44.2004	42.9876	58.4845	81.8018	36.0699	61.6447	43.9626
				66.809	56.9875	22.5586			66.809	88.2955	41.6309	38.3326	48.9517	73.7476	30.6806	86.5587	47.7021
				70.737	57.8162	24.8966			70.737	97.2003	32.123	37.8123	56.3406	63.0997	35.4497	91.3214	49.1828
				74.667	57.2787	23.8964			74.667	100	32.5663	39.0427	56.5799	79.2877	31.7241	65.8782	53.1509
									n=8

[truncated: 10 more sheets: Figure 8e, Figure 9c, Figure 9d, Supplementary Figure 6, Supplementary Figure 7, Supplementary Figure 11, Supplementary Figure 15a, Supplementary Figure 15b, Supplementary Figure 18a, Supplementary Figure 18b]
